# Supplementary material for: Distribution and frequency of Vkorc1 polymorphisms in house mice and Norway rats in the northeastern United States
Source: Pest Manag Sci. 2026 Apr 21;82(8):7700–10. doi: 10.1002/ps.70833 (PMC13352348; doi:10.1002/ps.70833)
Supplement: Supplementary file 1 — Table S1. The information of house mice collected from the U.S. in this study. [file PS-82-7700-s001.xlsx]

## Sheet: House mouse
Table S1. The information of house mice collected from the U.S. in this study
							Exon 1	Exon 2	Exon 3
State	City-Borough	Zip code	Location (Lat, Long)	Habitat*	Sample ID	Wild Type	A32V (Ala32Val)	W59L (Trp59Leu)	L128S (Leu128Ser)	Y139C (Tyr139Cys)	Y139F (Tyr139Phe)	Control methods	A.I. of rodenticides	Date of colletion
New York	NYC-Bronx	10454	40.80955, -73.92685	Urban	NYM009	No				G/A		Rodenticide baits + Non-chemical methods	Chlorophacinone, difethialone	2/18/2025
New York	NYC-Bronx	10454	40.80955, -73.92685	Urban	NYM010	No				G		Rodenticide baits + Non-chemical methods	Chlorophacinone, difethialone	2/18/2025
New York	NYC-Bronx	10454	40.80955, -73.92685	Urban	NYM011	No				G		Rodenticide baits + Non-chemical methods	Chlorophacinone, difethialone	2/18/2025
New York	NYC-Bronx	10454	40.80955, -73.92685	Urban	NYM012	Yes						Rodenticide baits + Non-chemical methods	Chlorophacinone, difethialone	3/5/2025
New York	NYC-Bronx	10454	40.80955, -73.92685	Urban	NYM015	No				G		Rodenticide baits + Non-chemical methods	Chlorophacinone, difethialone	4/9/2025
New York	NYC-Bronx	10454	40.80955, -73.92685	Urban	NYM016	Yes						Rodenticide baits + Non-chemical methods	Chlorophacinone, difethialone	4/9/2025
New York	NYC-Bronx	10454	40.80955, -73.92685	Urban	NYM026	No			T/C			Rodenticide baits + Non-chemical methods	Chlorophacinone, difethialone	3/5/2025
New York	NYC-Bronx	10454	40.80955, -73.92685	Urban	NYM027	No			C			Rodenticide baits + Non-chemical methods	Chlorophacinone, difethialone	3/5/2025
New York	NYC-Bronx	10454	40.80955, -73.92685	Urban	NYM028	No			T/C	G/A		Rodenticide baits + Non-chemical methods	Chlorophacinone, difethialone	3/5/2025
New York	NYC-Bronx	10454	40.80955, -73.92685	Urban	NYM029	No			T/C	G/A		Rodenticide baits + Non-chemical methods	Chlorophacinone, difethialone	4/8/2025
New York	NYC-Bronx	10454	40.80955, -73.92685	Urban	NYM030	No			T/C	G/A		Rodenticide baits + Non-chemical methods	Chlorophacinone, difethialone	5/13/2025
New York	NYC-Bronx	10454	40.80955, -73.92685	Urban	NYM033	No				G/A		Rodenticide baits + Non-chemical methods	Chlorophacinone, difethialone	5/27/2025
New York	NYC-Brooklyn	11206	40.80955, -73.92685	Urban	NYM036	No			C			Rodenticide baits + Non-chemical methods	Chlorophacinone, difethialone	7/23/2025
New York	Goshen	10924	41.35711, -74.30110	Suburban	NYM001	No				G/A		NA	NA	9/27/2022
New York	Goshen	10924	41.35711, -74.30110	Suburban	NYM002	No			T/C			NA	NA	9/27/2022
New York	Goshen	10924	41.35711, -74.30110	Suburban	NYM003	No		G/T	T/C			NA	NA	9/27/2022
New York	NYC-Manhattan	10024	40.78484, -73.97846	Urban	NYM006	No			T/C	G/A		NA	NA	8/25/2023
New York	NYC-Manhattan	10026	40.80389, -73.94959	Urban	NYM007	No			T/C	G/A		NA	NA	1/17/2024
New York	NYC-Manhattan	10026	40.80389, -73.94959	Urban	NYM008	No			T/C	G/A		NA	NA	1/17/2024
New York	NYC-Manhattan	10010	40.73742, -73.97385	Urban	NYM013	No					T	NA	NA	3/9/2025
New York	NYC-Manhattan	10010	40.73742, -73.97385	Urban	NYM014	No		G/T			T/A	NA	NA	3/19/2025
New York	NYC-Manhattan	10023	40.77815, -73.98313	Urban	NYM018	No			C			NA	NA	8/19/2023
New York	NYC-Manhattan	10024	40.78515, -73.97864	Urban	NYM019	No				G		NA	NA	8/25/2023
New York	NYC-Manhattan	10012	40.72834, -73.99908	Urban	NYM020	No			T/C		T/A	NA	NA	8/30/2023
New York	NYC-Manhattan	10025	40.80011, -73.96618	Urban	NYM021	No			C			NA	NA	8/31/2023
New York	NYC-Manhattan	10009	40.72495, -73.97588	Urban	NYM022	No			C			NA	NA	10/27/2023
New York	NYC-Manhattan	10001	40.74604, -73.99001	Urban	NYM023	No			C			NA	NA	10/31/2023
New York	NYC-Manhattan	10012	40.72805, -73.99777	Urban	NYM024	No			T/C		T/A	NA	NA	11/2/2023
New York	NYC-Manhattan	10036	40.76097, -73.98661	Urban	NYM025	No			C			NA	NA	11/5/2023
New York	NYC-Manhattan	10003	40.71822, -73.97542	Urban	NYM031	No		T				Rodenticide baits + Non-chemical methods	Chlorophacinone, difethialone	5/21/2025
New York	NYC-Manhattan	10003	40.71822, -73.97542	Urban	NYM032	No		T				Rodenticide baits + Non-chemical methods	Chlorophacinone, difethialone	5/21/2025
New York	NYC-Manhattan	10003	40.71822, -73.97542	Urban	NYM034	No		T				Rodenticide baits + Non-chemical methods	Chlorophacinone, difethialone	5/28/2025
New York	NYC-Manhattan	10003	40.71822, -73.97542	Urban	NYM035	No		T				Rodenticide baits + Non-chemical methods	Chlorophacinone, difethialone	5/28/2025
New York	Syracuse	13211	43.09478, -76.14622	Urban	NYM017	No		T				NA	NA	4/22/2025
New Jersey	Branchville	7826	41.19297, -74.70008	Suburban	NJM005	Yes						NA	NA	9/9/2023
New Jersey	New Brunswick	08901	40.48675, -74.44439	Urban	NJM018	No				G		NA	NA	10/18/2021
New Jersey	New Brunswick	08901	40.48675, -74.44439	Urban	NJM019	No				G		NA	NA	10/19/2021
New Jersey	New Brunswick	08901	40.48675, -74.44439	Urban	NJM020	No				G		NA	NA	10/19/2021
New Jersey	New Brunswick	08901	40.48675, -74.44439	Urban	NJM021	No				G		NA	NA	10/19/2021
New Jersey	New Brunswick	08901	40.48675, -74.44439	Urban	NJM022	No				G		NA	NA	10/19/2021
New Jersey	New Brunswick	08901	40.48675, -74.44439	Urban	NJM023	No				G		NA	NA	10/19/2021
New Jersey	New Brunswick	08901	40.48675, -74.44439	Urban	NJM024	No				G		NA	NA	10/19/2021
New Jersey	New Brunswick	08901	40.48675, -74.44439	Urban	NJM025	No				G		NA	NA	10/15/2021
New Jersey	New Brunswick	08901	40.48675, -74.44439	Urban	NJM026	No				G		NA	NA	10/15/2021
New Jersey	New Brunswick	08901	40.48675, -74.44439	Urban	NJM027	No				G		NA	NA	10/15/2021
New Jersey	New Brunswick	08901	40.48434, -74.47097	Urban	NJM029	No		T				Rodenticide baits	Bromadiolone	7/25/2021
New Jersey	New Brunswick	08901	40.48434, -74.47097	Urban	NJM030	No		T				Rodenticide baits	Bromadiolone	7/23/2021
New Jersey	New Brunswick	08901	40.48434, -74.47097	Urban	NJM031	No		T				Rodenticide baits	Bromadiolone	7/22/2021
New Jersey	New Brunswick	08901	40.48434, -74.47097	Urban	NJM032	No		T				Rodenticide baits	Bromadiolone	7/22/2021
New Jersey	New Brunswick	08901	40.48434, -74.47097	Urban	NJM033	No		T/G				Rodenticide baits	Bromadiolone	7/21/2021
New Jersey	New Brunswick	08901	40.48434, -74.47097	Urban	NJM034	Yes						Rodenticide baits	Bromadiolone	7/27/2021
New Jersey	New Brunswick	08901	40.48434, -74.47097	Urban	NJM035	Yes						Rodenticide baits	Bromadiolone	7/21/2021
New Jersey	New Brunswick	08901	40.48434, -74.47097	Urban	NJM036	No		T				Rodenticide baits	Bromadiolone	7/25/2021
New Jersey	New Brunswick	08901	40.48434, -74.47097	Urban	NJM037	No		T				Rodenticide baits	Bromadiolone	7/21/2021
New Jersey	New Brunswick	08901	40.48434, -74.47097	Urban	NJM038	No		T/G				Rodenticide baits	Bromadiolone	7/23/2021
New Jersey	Newton	07860	41.11828, -74.76080	Suburban	NJM006	Yes						NA	NA	9/14/2023
New Jersey	Newton	07860	41.10912, -74.77439	Suburban	NJM007	Yes						NA	NA	9/14/2023
New Jersey	Paterson	7501	40.91694, -74.16185	Urban	NJM028	No			T/C	G/A		Rodenticide baits	Difethialone	10/30/2024
New Jersey	Paterson	7524	40.92693, -74.16144	Urban	NJM042	No			T/C			Rodenticide baits	Difethialone	7/27/2022
New Jersey	Paterson	7524	40.92693, -74.16144	Urban	NJM043	No			C			Rodenticide baits	Difethialone	7/27/2022
New Jersey	Paterson	7524	40.92693, -74.16144	Urban	NJM044	No				G		Rodenticide baits	Difethialone	7/28/2022
New Jersey	Paterson	7524	40.92693, -74.16144	Urban	NJM047	No		G/T		G/A		Rodenticide baits	Difethialone	7/27/2022
New Jersey	Paterson	7524	40.92693, -74.16144	Urban	NJM048	No			T/C	G/A		Rodenticide baits	Difethialone	7/29/2022
New Jersey	Paterson	7501	40.91685, -74.17628	Urban	NJM039	No				G/A		Rodenticide baits	Difethialone	7/26/2022
New Jersey	Paterson	7501	40.91685, -74.17628	Urban	NJM040	No				G		Rodenticide baits	Difethialone	7/26/2022
New Jersey	Paterson	7501	40.91685, -74.17628	Urban	NJM041	No				G		Rodenticide baits	Difethialone	7/27/2022
New Jersey	Paterson	7501	40.91685, -74.17628	Urban	NJM045	No				G		Rodenticide baits	Difethialone	7/26/2022
New Jersey	Paterson	7501	40.91685, -74.17628	Urban	NJM046	No				G		Rodenticide baits	Difethialone	7/26/2022
New Jersey	Paterson	7501	40.91685, -74.17628	Urban	NJM049	No				G		Rodenticide baits	Difethialone	7/26/2022
New Jersey	Paterson	7501	40.91685, -74.17628	Urban	NJM050	No				G		Rodenticide baits	Difethialone	7/26/2022
New Jersey	Paterson	7501	40.91685, -74.17628	Urban	NJM051	No				G		Rodenticide baits	Difethialone	7/26/2022
New Jersey	Paterson	7501	40.91685, -74.17628	Urban	NJM052	No				G		Rodenticide baits	Difethialone	7/26/2022
New Jersey	Paterson	7501	40.91685, -74.17628	Urban	NJM053	No				G		Rodenticide baits	Difethialone	7/27/2022
New Jersey	Paterson	7501	40.91685, -74.17628	Urban	NJM054	No				G		Rodenticide baits	Difethialone	7/27/2022
New Jersey	Paterson	7501	40.91685, -74.17628	Urban	NJM055	No				G/A		Rodenticide baits	Difethialone	7/27/2022
New Jersey	Paterson	7501	40.91685, -74.17628	Urban	NJM056	No				G		Rodenticide baits	Difethialone	7/28/2022
New Jersey	Paterson	7501	40.91685, -74.17628	Urban	NJM057	No			T/C	G/A		Rodenticide baits	Difethialone	7/28/2022
New Jersey	Paterson	7501	40.91685, -74.17628	Urban	NJM058	No				G		Rodenticide baits	Difethialone	7/28/2022
New Jersey	Runnemede	8078	39.85173, -75.06899	Urban	NJM069	Yes						Rodenticide baits + Non-chemical methods	Difethialone	3/21/2025
New Jersey	Runnemede	8078	39.85173, -75.06899	Urban	NJM070	Yes						Rodenticide baits + Non-chemical methods	Difethialone	3/21/2025
New Jersey	Runnemede	8078	39.85173, -75.06899	Urban	NJM071	Yes						Rodenticide baits + Non-chemical methods	Difethialone	3/21/2025
New Jersey	Runnemede	8078	39.85173, -75.06899	Urban	NJM072	Yes						Rodenticide baits + Non-chemical methods	Difethialone	3/21/2025
New Jersey	Runnemede	8078	39.85173, -75.06899	Urban	NJM073	Yes						Rodenticide baits + Non-chemical methods	Difethialone	3/21/2025
New Jersey	Trenton	08618	40.23649, -74.77569	Urban	NJM008	No				G		Rodenticide baits	Difethialone	6/7/2022
New Jersey	Trenton	08618	40.23649, -74.77569	Urban	NJM009	No		G/T		G/A		Rodenticide baits	Difethialone	6/7/2022
New Jersey	Trenton	08618	40.23649, -74.77569	Urban	NJM010	No		G/T		G/A		Rodenticide baits	Difethialone	6/7/2022
New Jersey	Trenton	08618	40.23649, -74.77569	Urban	NJM011	No		G/T		G/A		Rodenticide baits	Difethialone	6/7/2022
New Jersey	Trenton	08618	40.23649, -74.77569	Urban	NJM012	No				G		Rodenticide baits	Difethialone	6/7/2022
New Jersey	Trenton	08618	40.23649, -74.77569	Urban	NJM013	No		T				Rodenticide baits	Difethialone	6/8/2022
New Jersey	Trenton	08618	40.23649, -74.77569	Urban	NJM014	No		T				Rodenticide baits	Difethialone	6/8/2022
New Jersey	Trenton	08618	40.23649, -74.77569	Urban	NJM015	No		T				Rodenticide baits	Difethialone	6/8/2022
New Jersey	Trenton	08618	40.23649, -74.77569	Urban	NJM016	No		G/T		G/A		Rodenticide baits	Difethialone	6/8/2022
New Jersey	Trenton	08618	40.23649, -74.77569	Urban	NJM017	No		G/T		G/A		Rodenticide baits	Difethialone	6/8/2022
New Jersey	Trenton	08618	40.23649, -74.77569	Urban	NJM059	No		T				Rodenticide baits	Difethialone	5/25/2025
New Jersey	Trenton	08618	40.23649, -74.77569	Urban	NJM060	No		G/T		G/A		Rodenticide baits	Difethialone	5/25/2025
New Jersey	Trenton	08618	40.23649, -74.77569	Urban	NJM061	No		T				Rodenticide baits	Difethialone	5/25/2025
New Jersey	Trenton	08618	40.23649, -74.77569	Urban	NJM062	No		G/T		G/A		Rodenticide baits	Difethialone	5/26/2025
New Jersey	Trenton	08618	40.23649, -74.77569	Urban	NJM063	No		G/T		G/A		Rodenticide baits	Difethialone	5/26/2025
New Jersey	Trenton	08618	40.23649, -74.77569	Urban	NJM064	No		T				Rodenticide baits	Difethialone	5/26/2025
New Jersey	Trenton	08618	40.23649, -74.77569	Urban	NJM065	No		G/T		G/A		Rodenticide baits	Difethialone	5/26/2025
New Jersey	Trenton	08618	40.23649, -74.77569	Urban	NJM066	No		T				Rodenticide baits	Difethialone	5/26/2025
New Jersey	Trenton	08618	40.23649, -74.77569	Urban	NJM067	No		T				Rodenticide baits	Difethialone	5/26/2025
New Jersey	Trenton	08618	40.23649, -74.77569	Urban	NJM068	No		G/T		G/A		Rodenticide baits	Difethialone	5/26/2025
Pennsylvania	Bryn Mawr	19044	42.15882, -79.05959	Urban	PAM016	Yes						NA	NA	8/25/2022
Pennsylvania	Furlong	18925	40.27698, -75.05608	Suburban	PAM019	Yes						NA	NA	7/7/2023
Pennsylvania	Lansdale	18962	40.24917, -75.29628	Urban	PAM018	No		G/T				NA	NA	9/16/2023
Pennsylvania	Levittown	19057	40.13093, -74.84094	Urban	PAM023	Yes						Rodenticide baits + Non-chemical methods	Difethialone	3/26/2025
Pennsylvania	Levittown	19057	40.13093, -74.84094	Urban	PAM024	Yes						Rodenticide baits + Non-chemical methods	Difethialone	3/26/2025
Pennsylvania	Levittown	19057	40.13093, -74.84094	Urban	PAM025	Yes						Rodenticide baits + Non-chemical methods	Difethialone	3/26/2025
Pennsylvania	Levittown	19057	40.13093, -74.84094	Urban	PAM026	Yes						Rodenticide baits + Non-chemical methods	Difethialone	3/26/2025
Pennsylvania	Levittown	19057	40.13093, -74.84094	Urban	PAM027	No			C			Rodenticide baits + Non-chemical methods	Difethialone	3/26/2025
Pennsylvania	Middleburg	17842	40.96895, -76.89968	Urban	PAM010	No				G		Rodenticide baits	Brodifacoum, diphacinone	7/1/2024
Pennsylvania	Middleburg	17842	40.96895, -76.89968	Urban	PAM011	No				G		Rodenticide baits	Brodifacoum, diphacinone	7/1/2024
Pennsylvania	Middleburg	17842	40.96895, -76.89968	Urban	PAM012	No				G		Rodenticide baits	Brodifacoum, diphacinone	7/1/2024
Pennsylvania	Middleburg	17842	40.96895, -76.89968	Urban	PAM013	No				G/A		Rodenticide baits	Brodifacoum, diphacinone	7/1/2024
Pennsylvania	Middleburg	17842	40.96895, -76.89968	Urban	PAM014	No				G		Rodenticide baits	Brodifacoum, diphacinone	7/1/2024
Pennsylvania	New Hope	18902	40.33397, -75.04511	Suburban	PAM015	No			T/C			NA	NA	7/16/2022
Pennsylvania	Perkasie	18944	40.40484, -75.20471	Suburban	PAM017	Yes						NA	NA	9/8/2022
Pennsylvania	Philadelphia	19134	39.98304, -75.11118	Urban	PAM020	No			C			NA	NA	8/15/2024
Pennsylvania	Philadelphia	19104	39.96062, -75.19789	Urban	PAM021	No			C			NA	NA	11/20/2024
Pennsylvania	Philadelphia	19132	39.98711, -75.15870	Urban	PAM022	No			T/C	G/A		NA	NA	1/13/2025
Pennsylvania	Philadelphia	19145	39.92467, -75.17279	Urban	PAM028	No			C			NA	NA	7/17/2022
Pennsylvania	Philadelphia	19130	39.97410, -75.18436	Urban	PAM029	No			C			NA	NA	7/11/2023
Pennsylvania	Philadelphia	19146	39.93776, -75.16694	Urban	PAM030	No			T/C	G/A		NA	NA	8/16/2023
Pennsylvania	Philadelphia	19144	40.02000, -75.16624	Urban	PAM031	No			C			NA	NA	10/3/2023
Pennsylvania	Philadelphia	19104	39.95375, -75.18783	Urban	PAM032	No				G		NA	NA	10/6/2023
Pennsylvania	Philadelphia	19139	39.96145, -75.22580	Urban	PAM033	No	C/T		T/C			NA	NA	10/18/2023
Pennsylvania	Philadelphia	19147	39.93896, -75.15684	Urban	PAM034	No			C			NA	NA	10/28/2023
Pennsylvania	Philadelphia	19125	39.97308, -75.12823	Urban	PAM035	No			C			NA	NA	9/29/2023
Pennsylvania	Philadelphia	19148	39.92556, -75.16312	Urban	PAM036	No			C			NA	NA	10/31/2023
Pennsylvania	Philadelphia	19143	39.94860, -75.23126	Urban	PAM037	No			C			NA	NA	11/11/2023
Pennsylvania	Philadelphia	19104	39.95345, -75.18777	Urban	PAM038	No			C			NA	NA	11/12/2023
Pennsylvania	Philadelphia	19112	39.89747, -75.19396	Urban	PAM039	No			C			Rodenticide baits	Difethialone	4/5/2025
Pennsylvania	Philadelphia	19107	39.95377, -75.15870	Urban	PAM040	No		G/T	T/C			Rodenticide baits	Difethialone	4/5/2025
Pennsylvania	Philadelphia	19107	39.95377, -75.15870	Urban	PAM041	No	C/T	G/T				Rodenticide baits	Difethialone	4/5/2025
Pennsylvania	Philadelphia	19112	39.89747, -75.19396	Urban	PAM042	No			C			Rodenticide baits	Difethialone	4/5/2025
Pennsylvania	Philadelphia	19112	39.89747, -75.19396	Urban	PAM043	No			C			Rodenticide baits	Difethialone	4/5/2025
Pennsylvania	Philadelphia	19112	39.89747, -75.19396	Urban	PAM044	No			C			Rodenticide baits	Difethialone	5/30/2025
Pennsylvania	Philadelphia	19112	39.89747, -75.19396	Urban	PAM045	No			C			Rodenticide baits	Difethialone	5/30/2025
Pennsylvania	Philadelphia	19112	39.89747, -75.19396	Urban	PAM046	No			C			Rodenticide baits	Difethialone	5/30/2025
Pennsylvania	Philadelphia	19112	39.89747, -75.19396	Urban	PAM047	No			C			Rodenticide baits	Difethialone	5/30/2025
Pennsylvania	Philadelphia	19112	39.89747, -75.19396	Urban	PAM048	No			C			Rodenticide baits	Difethialone	5/30/2025
Pennsylvania	Reading	19605	40.38408, -75.93134	Urban	PAM001	Yes						Rodenticide baits	Difethialone	4/30/2024
Pennsylvania	Reading	19605	40.38408, -75.93134	Urban	PAM002	No			T/C			Rodenticide baits	Difethialone	4/30/2024
Pennsylvania	Reading	19605	40.38408, -75.93134	Urban	PAM003	Yes						Rodenticide baits	Difethialone	4/30/2024
Pennsylvania	Reading	19605	40.38408, -75.93134	Urban	PAM004	Yes						Rodenticide baits	Difethialone	4/30/2024
Pennsylvania	Reading	19605	40.38408, -75.93134	Urban	PAM005	Yes						Rodenticide baits	Difethialone	4/30/2024
*Habitat:					Polymorphism		C to T	G to T	T to C	A to G	A to T
Suburban: including residential buildings and farms					SS: wildtype		SS: C	SS: G	SS: T	SS: A	SS: A
Urban: including residential buildings, farms, an animal farm building, and commercial buildings					RS: heterozygous resistance		RS: C/T	RS: G/T	RS: T/C	RS: A/G	RS: A/T
NA: indicates the information of control methods is unavaiable					RR: homozygous sresistance		RR: T	RR: T	RR: C	RR: G	RR: T
The blank cells indicate no mutations present in the correspending position

## Sheet: Norway rat
The information of Norway rats collected from the U.S. in this study
							Exon 2		Exon 3
State	City-Borough	Zip code	Location (Lat, Long)	Habitat	Sample ID	Wild Type	H68H (His68His)	I82I (Ile82Ile)	L128V (Leu128Val)	Control methods	A.I. of rodenticides	Date of collection
New York	NYC-Bronx	10456	40.83128, -73.91413	Urban	NYR001	No		T		Rodenticide baits + Non-chemical methods	Chlorophacinone, difethialone	10/30/2024
New York	NYC-Bronx	10456	40.83128, -73.91413	Urban	NYR013	No		T		Rodenticide baits + Non-chemical methods	Chlorophacinone, difethialone	11/4/2025
New York	NYC-Bronx	10456	40.83128, -73.91413	Urban	NYR014	No		T		Rodenticide baits + Non-chemical methods	Chlorophacinone, difethialone	3/5/2025
New York	NYC-Bronx	10454	40.81186, -73.92269	Urban	NYR012	No		T		Rodenticide baits + Non-chemical methods	Chlorophacinone, difethialone	2/5/2025
New York	NYC-Bronx	10454	40.81186, -73.92269	Urban	NYR022	No		T		Rodenticide baits + Non-chemical methods	Chlorophacinone, difethialone	3/11/2025
New York	NYC-Bronx	10454	40.81186, -73.92269	Urban	NYR023	Yes				Rodenticide baits + Non-chemical methods	Chlorophacinone, difethialone	3/11/2025
New York	NYC-Bronx	10454	40.81186, -73.92269	Urban	NYR024	No		A/T		Rodenticide baits + Non-chemical methods	Chlorophacinone, difethialone	2/26/2025
New York	NYC-Bronx	10454	40.81186, -73.92269	Urban	NYR025	Yes				Rodenticide baits + Non-chemical methods	Chlorophacinone, difethialone	2/26/2025
New York	NYC-Bronx	10454	40.81186, -73.92269	Urban	NYR026	Yes				Rodenticide baits + Non-chemical methods	Chlorophacinone, difethialone	2/26/2025
New York	NYC-Bronx	10454	40.81186, -73.92269	Urban	NYR027	Yes				Rodenticide baits + Non-chemical methods	Chlorophacinone, difethialone	2/26/2025
New York	NYC-Bronx	10454	40.80955, -73.92685	Urban	NYR002	Yes				Rodenticide baits + Non-chemical methods	Chlorophacinone, difethialone	12/9/2024
New York	NYC-Bronx	10454	40.80955, -73.92685	Urban	NYR003	No		A/T		Rodenticide baits + Non-chemical methods	Chlorophacinone, difethialone	12/9/2024
New York	NYC-Bronx	10454	40.80955, -73.92685	Urban	NYR004	No		A/T		Rodenticide baits + Non-chemical methods	Chlorophacinone, difethialone	12/9/2024
New York	NYC-Bronx	10454	40.80955, -73.92685	Urban	NYR005	Yes				Rodenticide baits + Non-chemical methods	Chlorophacinone, difethialone	12/9/2024
New York	NYC-Bronx	10454	40.80955, -73.92685	Urban	NYR006	No		A/T		Rodenticide baits + Non-chemical methods	Chlorophacinone, difethialone	12/9/2024
New York	NYC-Bronx	10454	40.80955, -73.92685	Urban	NYR007	No		A/T		Rodenticide baits + Non-chemical methods	Chlorophacinone, difethialone	12/9/2024
New York	NYC-Bronx	10454	40.80955, -73.92685	Urban	NYR008	Yes				Rodenticide baits + Non-chemical methods	Chlorophacinone, difethialone	12/9/2024
New York	NYC-Bronx	10454	40.80955, -73.92685	Urban	NYR009	Yes				Rodenticide baits + Non-chemical methods	Chlorophacinone, difethialone	10/24/2024
New York	NYC-Bronx	10454	40.80955, -73.92685	Urban	NYR010	Yes				Rodenticide baits + Non-chemical methods	Chlorophacinone, difethialone	1/16/2025
New York	NYC-Bronx	10454	40.80955, -73.92685	Urban	NYR011	No		T		Rodenticide baits + Non-chemical methods	Chlorophacinone, difethialone	12/19/2024
New York	NYC-Bronx	10454	40.80955, -73.92685	Urban	NYR044	Yes				Rodenticide baits + Non-chemical methods	Chlorophacinone, difethialone	4/4/2025
New York	NYC-Bronx	10454	40.80955, -73.92685	Urban	NYR045	Yes				Rodenticide baits + Non-chemical methods	Chlorophacinone, difethialone	4/4/2025
New York	NYC-Bronx	10454	40.80955, -73.92685	Urban	NYR046	No		A/T		Rodenticide baits + Non-chemical methods	Chlorophacinone, difethialone	2/26/2025
New York	NYC-Bronx	10454	40.80955, -73.92685	Urban	NYR047	No		A/T		Rodenticide baits + Non-chemical methods	Chlorophacinone, difethialone	3/5/2025
New York	NYC-Bronx	10454	40.80955, -73.92685	Urban	NYR048	No		A/T		Rodenticide baits + Non-chemical methods	Chlorophacinone, difethialone	3/5/2025
New York	NYC-Bronx	10454	40.80955, -73.92685	Urban	NYR049	No		A/T		Rodenticide baits + Non-chemical methods	Chlorophacinone, difethialone	3/5/2025
New York	NYC-Bronx	10454	40.80955, -73.92685	Urban	NYR050	No		A/T		Rodenticide baits + Non-chemical methods	Chlorophacinone, difethialone	3/12/2025
New York	NYC-Bronx	10454	40.80955, -73.92685	Urban	NYR051	No		A/T		Rodenticide baits + Non-chemical methods	Chlorophacinone, difethialone	3/12/2025
New York	NYC-Bronx	10454	40.80955, -73.92685	Urban	NYR052	Yes				Rodenticide baits + Non-chemical methods	Chlorophacinone, difethialone	3/12/2025
New York	NYC-Bronx	10454	40.80955, -73.92685	Urban	NYR053	Yes				Rodenticide baits + Non-chemical methods	Chlorophacinone, difethialone	3/11/2025
New York	NYC-Bronx	10454	40.80955, -73.92685	Urban	NYR054	Yes				Rodenticide baits + Non-chemical methods	Chlorophacinone, difethialone	3/12/2025
New York	NYC-Bronx	10454	40.80955, -73.92685	Urban	NYR055	No		A/T		Rodenticide baits + Non-chemical methods	Chlorophacinone, difethialone	3/12/2025
New York	NYC-Bronx	10454	40.80955, -73.92685	Urban	NYR056	Yes				Rodenticide baits + Non-chemical methods	Chlorophacinone, difethialone	3/12/2025
New York	NYC-Bronx	10454	40.80955, -73.92685	Urban	NYR057	Yes				Rodenticide baits + Non-chemical methods	Chlorophacinone, difethialone	4/4/2025
New York	NYC-Bronx	10454	40.80955, -73.92685	Urban	NYR058	Yes				Rodenticide baits + Non-chemical methods	Chlorophacinone, difethialone	4/4/2025
New York	NYC-Bronx	10454	40.80955, -73.92685	Urban	NYR059	No		A/T		Rodenticide baits + Non-chemical methods	Chlorophacinone, difethialone	4/4/2025
New York	NYC-Bronx	10454	40.80955, -73.92685	Urban	NYR060	Yes				Rodenticide baits + Non-chemical methods	Chlorophacinone, difethialone	4/4/2025
New York	NYC-Bronx	10454	40.80955, -73.92685	Urban	NYR061	Yes				Rodenticide baits + Non-chemical methods	Chlorophacinone, difethialone	5/28/2025
New York	NYC-Bronx	10454	40.80955, -73.92685	Urban	NYR062	No		T		Rodenticide baits + Non-chemical methods	Chlorophacinone, difethialone	5/28/2025
New York	NYC-Bronx	10454	40.80955, -73.92685	Urban	NYR063	Yes				Rodenticide baits + Non-chemical methods	Chlorophacinone, difethialone	5/28/2025
New York	NYC-Bronx	10454	40.80955, -73.92685	Urban	NYR064	No		A/T		Rodenticide baits + Non-chemical methods	Chlorophacinone, difethialone	5/28/2025
New York	NYC-Bronx	10454	40.80955, -73.92685	Urban	NYR065	No		A/T		Rodenticide baits + Non-chemical methods	Chlorophacinone, difethialone	5/28/2025
New York	NYC-Brooklyn	11206	40.69726, -73.95025	Urban	NYR066	Yes				Rodenticide baits + Non-chemical methods	Chlorophacinone, difethialone	7/23/2025
New York	NYC-Brooklyn	11206	40.69726, -73.95025	Urban	NYR067	Yes				Rodenticide baits + Non-chemical methods	Chlorophacinone, difethialone	7/23/2025
New York	NYC-Brooklyn	11206	40.69726, -73.95025	Urban	NYR068	No			C/G	Rodenticide baits + Non-chemical methods	Chlorophacinone, difethialone	7/23/2025
New York	NYC-Brooklyn	11206	40.69726, -73.95025	Urban	NYR069	No		T		Rodenticide baits + Non-chemical methods	Chlorophacinone, difethialone	7/23/2025
New York	NYC-Brooklyn	11206	40.69726, -73.95025	Urban	NYR070	Yes				Rodenticide baits + Non-chemical methods	Chlorophacinone, difethialone	7/23/2025
New York	NYC-Brooklyn	11206	40.69726, -73.95025	Urban	NYR071	Yes				Rodenticide baits + Non-chemical methods	Chlorophacinone, difethialone	7/30/2025
New York	NYC-Brooklyn	11206	40.69726, -73.95025	Urban	NYR072	Yes				Rodenticide baits + Non-chemical methods	Chlorophacinone, difethialone	7/30/2025
New York	NYC-Brooklyn	11206	40.69726, -73.95025	Urban	NYR073	Yes				Rodenticide baits + Non-chemical methods	Chlorophacinone, difethialone	7/30/2025
New York	NYC-Brooklyn	11206	40.69726, -73.95025	Urban	NYR074	Yes				Rodenticide baits + Non-chemical methods	Chlorophacinone, difethialone	7/30/2025
New York	NYC-Brooklyn	11206	40.69726, -73.95025	Urban	NYR075	No			C/G	Rodenticide baits + Non-chemical methods	Chlorophacinone, difethialone	7/30/2025
New York	NYC-Brooklyn	11206	40.69726, -73.95025	Urban	NYR076	No			C/G	Rodenticide baits + Non-chemical methods	Chlorophacinone, difethialone	7/30/2025
New York	NYC-Brooklyn	11206	40.69726, -73.95025	Urban	NYR077	Yes				Rodenticide baits + Non-chemical methods	Chlorophacinone, difethialone	7/30/2025
New York	NYC-Brooklyn	11206	40.69726, -73.95025	Urban	NYR078	Yes				Rodenticide baits + Non-chemical methods	Chlorophacinone, difethialone	7/30/2025
New York	NYC-Brooklyn	11206	40.69726, -73.95025	Urban	NYR079	Yes				Rodenticide baits + Non-chemical methods	Chlorophacinone, difethialone	7/30/2025
New York	NYC-Brooklyn	11206	40.69726, -73.95025	Urban	NYR080	Yes				Rodenticide baits + Non-chemical methods	Chlorophacinone, difethialone	7/30/2025
New York	NYC-Manhattan	10010	40.73742, -73.97385	Urban	NYR019	Yes				Rodenticide baits + Non-chemical methods	Chlorophacinone, difethialone	3/19/2025
New York	NYC-Manhattan	10010	40.73742, -73.97385	Urban	NYR020	Yes				Rodenticide baits + Non-chemical methods	Chlorophacinone, difethialone	3/19/2025
New York	NYC-Manhattan	10010	40.73742, -73.97385	Urban	NYR021	Yes				Rodenticide baits + Non-chemical methods	Chlorophacinone, difethialone	3/19/2025
New York	NYC-Manhattan	10003	40.71822, -73.97542	Urban	NYR034	No		A/T		Rodenticide baits + Non-chemical methods	Chlorophacinone, difethialone	5/21/2025
New York	NYC-Manhattan	10003	40.71822, -73.97542	Urban	NYR035	No		T		Rodenticide baits + Non-chemical methods	Chlorophacinone, difethialone	5/21/2025
New York	NYC-Manhattan	10003	40.71822, -73.97542	Urban	NYR036	No		A/T		Rodenticide baits + Non-chemical methods	Chlorophacinone, difethialone	5/28/2025
New York	NYC-Manhattan	10003	40.71822, -73.97542	Urban	NYR037	No		A/T		Rodenticide baits + Non-chemical methods	Chlorophacinone, difethialone	5/28/2025
New York	NYC-Manhattan	10003	40.71822, -73.97542	Urban	NYR038	No		A/T		Rodenticide baits + Non-chemical methods	Chlorophacinone, difethialone	5/28/2025
New York	NYC-Manhattan	10003	40.71822, -73.97542	Urban	NYR039	No		T		Rodenticide baits + Non-chemical methods	Chlorophacinone, difethialone	5/28/2025
New York	NYC-Queens	11377	40.75457, -73.90915	Urban	NYR015	Yes				Rodenticide baits + Non-chemical methods	Chlorophacinone, difethialone	3/25/2025
New York	NYC-Queens	11377	40.75457, -73.90915	Urban	NYR016	Yes				Rodenticide baits + Non-chemical methods	Chlorophacinone, difethialone	3/25/2025
New York	NYC-Queens	11377	40.75457, -73.90915	Urban	NYR017	No	C			Rodenticide baits + Non-chemical methods	Chlorophacinone, difethialone	3/25/2025
New York	NYC-Queens	11377	40.75457, -73.90915	Urban	NYR018	No	C/T			Rodenticide baits + Non-chemical methods	Chlorophacinone, difethialone	3/25/2025
New York	NYC-Queens	11377	40.75457, -73.90915	Urban	NYR028	Yes				Rodenticide baits + Non-chemical methods	Chlorophacinone, difethialone	4/2/2025
New York	NYC-Queens	11377	40.75457, -73.90915	Urban	NYR029	Yes				Rodenticide baits + Non-chemical methods	Chlorophacinone, difethialone	4/2/2025
New York	NYC-Queens	11377	40.75457, -73.90915	Urban	NYR030	Yes				Rodenticide baits + Non-chemical methods	Chlorophacinone, difethialone	4/2/2025
New York	NYC-Queens	11377	40.75457, -73.90915	Urban	NYR031	Yes				Rodenticide baits + Non-chemical methods	Chlorophacinone, difethialone	4/2/2025
New York	NYC-Queens	11377	40.75457, -73.90915	Urban	NYR032	No		A/T		Rodenticide baits + Non-chemical methods	Chlorophacinone, difethialone	4/2/2025
New York	NYC-Queens	11377	40.75457, -73.90915	Urban	NYR033	No		A/T		Rodenticide baits + Non-chemical methods	Chlorophacinone, difethialone	4/2/2025
New York	NYC-Queens	11377	40.75457, -73.90915	Urban	NYR040	Yes				Rodenticide baits + Non-chemical methods	Chlorophacinone, difethialone	6/3/2025
New York	NYC-Queens	11377	40.75457, -73.90915	Urban	NYR041	Yes				Rodenticide baits + Non-chemical methods	Chlorophacinone, difethialone	6/4/2025
New Jersey	Jersey City	7302	40.71732, -74.04603	Urban	NJR003	Yes				Rodenticide baits + Non-chemical methods	Bromadiolone, difethialone	6/17/2025
New Jersey	Jersey City	7302	40.71732, -74.04603	Urban	NJR004	Yes				Rodenticide baits + Non-chemical methods	Bromadiolone, difethialone	6/17/2025
New Jersey	Jersey City	7302	40.71732, -74.04603	Urban	NJR005	Yes				Rodenticide baits + Non-chemical methods	Bromadiolone, difethialone	6/17/2025
New Jersey	Jersey City	7302	40.71732, -74.04603	Urban	NJR006	Yes				Rodenticide baits + Non-chemical methods	Bromadiolone, difethialone	6/23/2025
New Jersey	Jersey City	7302	40.71732, -74.04603	Urban	NJR007	Yes				Rodenticide baits + Non-chemical methods	Bromadiolone, difethialone	6/25/2025
New Jersey	New Brunswick	8901	40.47109, -74.42618	Urban	NJR002	Yes				NA	NA	8/14/2024
Pennsylvania	Philadelphia	19134	39.99725, -75.11548	Urban	PAR001	No		T		NA	NA	10/11/2024
Pennsylvania	Philadelphia	19149	40.04867, -75.06804	Urban	PAR002	No		A/T		NA	NA	10/17/2024
Pennsylvania	Philadelphia	19149	40.04129, -75.07324	Urban	PAR003	Yes				NA	NA	10/16/2024
Pennsylvania	Philadelphia	19134	39.99950, -75.12068	Urban	PAR004	Yes				NA	NA	10/26/2024
Pennsylvania	Philadelphia	19134	39.99950, -75.12068	Urban	PAR005	Yes				NA	NA	10/26/2024
Pennsylvania	Philadelphia	19149	40.04293, -75.07311	Urban	PAR006	Yes				NA	NA	11/4/2024
Pennsylvania	Philadelphia	19149	40.03328, -75.06944	Urban	PAR007	No		A/T		NA	NA	11/4/2024
Pennsylvania	Philadelphia	19134	39.99800, -75.10928	Urban	PAR008	Yes				NA	NA	12/20/2024
Pennsylvania	Philadelphia	19148	39.92527, -75.16966	Urban	PAR009	Yes				NA	NA	12/27/2024
Pennsylvania	Philadelphia	19148	39.92527, -75.16966	Urban	PAR010	Yes				NA	NA	12/27/2024
Pennsylvania	Philadelphia	19134	39.99652, -75.11228	Urban	PAR011	No		T		NA	NA	12/30/24
Pennsylvania	Philadelphia	19103	39.95683, -75.17127	Urban	PAR012	Yes				NA	NA	1/13/2025
Pennsylvania	Pittsburgh	15207	40.40109, -79.94094	Urban	PAR013	Yes				Rodenticide baits	Brodifacoum	4/8/2025
Pennsylvania	Pittsburgh	15207	40.40109, -79.94094	Urban	PAR014	Yes				Rodenticide baits	Brodifacoum	4/8/2025
Pennsylvania	Pittsburgh	15207	40.40109, -79.94094	Urban	PAR015	Yes				Rodenticide baits	Brodifacoum	4/8/2025
Pennsylvania	Pittsburgh	15207	40.40109, -79.94094	Urban	PAR016	Yes				Rodenticide baits	Brodifacoum	4/8/2025
Pennsylvania	Pittsburgh	15207	40.40109, -79.94094	Urban	PAR017	Yes				Rodenticide baits	Brodifacoum	4/8/2025
Pennsylvania	Pittsburgh	15207	40.40109, -79.94094	Urban	PAR018	Yes				Rodenticide baits	Brodifacoum	4/8/2025
Pennsylvania	Pittsburgh	15207	40.40109, -79.94094	Urban	PAR019	Yes				Rodenticide baits	Brodifacoum	4/8/2025
Pennsylvania	Pittsburgh	15207	40.40109, -79.94094	Urban	PAR020	Yes				Rodenticide baits	Brodifacoum	4/8/2025
Pennsylvania	Pittsburgh	15207	40.40109, -79.94094	Urban	PAR021	Yes				Rodenticide baits	Brodifacoum	4/8/2025
Pennsylvania	Pittsburgh	15207	40.40109, -79.94094	Urban	PAR022	Yes				Rodenticide baits	Brodifacoum	4/8/2025
Pennsylvania	Pittsburgh	15207	40.40109, -79.94094	Urban	PAR023	Yes				Rodenticide baits	Brodifacoum	4/8/2025
Pennsylvania	Pittsburgh	15207	40.40109, -79.94094	Urban	PAR024	Yes				Rodenticide baits	Brodifacoum	4/8/2025
Pennsylvania	Pittsburgh	15207	40.40109, -79.94094	Urban	PAR025	Yes				Rodenticide baits	Brodifacoum	4/8/2025
Pennsylvania	Pittsburgh	15207	40.40109, -79.94094	Urban	PAR026	Yes				Rodenticide baits	Brodifacoum	4/8/2025
Pennsylvania	Pittsburgh	15207	40.40109, -79.94094	Urban	PAR027	Yes				Rodenticide baits	Brodifacoum	4/8/2025
Pennsylvania	Pittsburgh	15207	40.40109, -79.94094	Urban	PAR028	Yes				Rodenticide baits	Brodifacoum	4/8/2025
Pennsylvania	Pittsburgh	15207	40.40109, -79.94094	Urban	PAR029	Yes				Rodenticide baits	Brodifacoum	4/8/2025
Pennsylvania	Pittsburgh	15207	40.40109, -79.94094	Urban	PAR030	Yes				Rodenticide baits	Brodifacoum	4/8/2025
Pennsylvania	Pittsburgh	15207	40.40109, -79.94094	Urban	PAR031	Yes				Rodenticide baits	Brodifacoum	4/8/2025
Pennsylvania	Pittsburgh	15207	40.40109, -79.94094	Urban	PAR032	Yes				Rodenticide baits	Brodifacoum	4/8/2025
Washington, DC	Washington, DC	20004	38.90958, -77.03477	Urban	DCR001	No		A/T		NA	NA	7/11/2025
Washington, DC	Washington, DC	20004	38.90958, -77.03477	Urban	DCR002	No		A/T		NA	NA	7/9/2025
Washington, DC	Washington, DC	20004	38.90958, -77.03477	Urban	DCR003	No		A/T		NA	NA	7/9/2025
Washington, DC	Washington, DC	20005	38.90529, -77.03194	Urban	DCR004	Yes				NA	NA	6/29/2025
Washington, DC	Washington, DC	20005	38.90529, -77.03194	Urban	DCR005	No		A/T		NA	NA	7/2/2025
Washington, DC	Washington, DC	20007	38.92254, -77.07143	Urban	DCR007	Yes				NA	NA	6/27/2025
Washington, DC	Washington, DC	20005	38.90133, -77.02703	Urban	DCR008	Yes				NA	NA	6/25/2025
Washington, DC	Washington, DC	20005	38.90133, -77.02703	Urban	DCR009	Yes				NA	NA	6/25/2025
Washington, DC	Washington, DC	20005	38.90133, -77.02703	Urban	DCR010	Yes				NA	NA	6/25/2025
Washington, DC	Washington, DC	20005	38.90133, -77.02703	Urban	DCR011	Yes				NA	NA	6/25/2025
Washington, DC	Washington, DC	20001	38.90210,-77.02280	Urban	DCR012	Yes				NA	NA	6/29/2025
Washington, DC	Washington, DC	20001	38.90210,-77.02280	Urban	DCR013	Yes				NA	NA	6/29/2025
Washington, DC	Washington, DC	20001	38.90210,-77.02280	Urban	DCR014	No		T		NA	NA	6/29/2025
Washington, DC	Washington, DC	20001	38.90210,-77.02280	Urban	DCR015	Yes				NA	NA	6/29/2025
Washington, DC	Washington, DC	20001	38.90210,-77.02280	Urban	DCR016	No		A/T		NA	NA	6/29/2025
Washington, DC	Washington, DC	20009	38.91505, -77.04607	Urban	DCR017	Yes				NA	NA	7/2/2025
Washington, DC	Washington, DC	20009	38.91505, -77.04607	Urban	DCR018	Yes				NA	NA	7/2/2025
Washington, DC	Washington, DC	20009	38.91505, -77.04607	Urban	DCR019	Yes				NA	NA	7/2/2025
Washington, DC	Washington, DC	20009	38.91505, -77.04607	Urban	DCR020	Yes				NA	NA	7/2/2025
Washington, DC	Washington, DC	20009	38.91505, -77.04607	Urban	DCR021	No		A/T		NA	NA	7/2/2025
Washington, DC	Washington, DC	20009	38.91505, -77.04607	Urban	DCR022	Yes				NA	NA	7/2/2025
Washington, DC	Washington, DC	20009	38.91505, -77.04607	Urban	DCR023	Yes				NA	NA	7/2/2025
Washington, DC	Washington, DC	20009	38.91505, -77.04607	Urban	DCR024	Yes				NA	NA	7/2/2025
Washington, DC	Washington, DC	20009	38.91505, -77.04607	Urban	DCR025	Yes				NA	NA	7/2/2025
Washington, DC	Washington, DC	20024	NA	Urban	DCR026	No		T		NA	NA	6/29/2025
Washington, DC	Washington, DC	20024	NA	Urban	DCR027	No		T		NA	NA	6/29/2025
Washington, DC	Washington, DC	20024	NA	Urban	DCR028	No		T		NA	NA	6/29/2025
*Habitat:					Polymorphism		T to C	A to T	C to G
Urban: including residential buildings, an urban garden, and a recycling center					SS: wildtype		SS: T	SS: A	SS: C
					RS: heterozygous resistance		RS: T/C	RS: A/T	RS: C/G
NA: indicates the information of control methods is unavaiable					RR: homozygous sresistance		RR: C	RR: T	RR: G
The blank cells indicate no mutations present in the correspending position
